# Supplementary material for: Chloroplast genome of Calamus tetradactylus revealed rattan phylogeny
Source: BMC Genom Data. 2024 Mar 25;25:34. doi: 10.1186/s12863-024-01222-0 (PMC10962098; doi:10.1186/s12863-024-01222-0)
Supplement: Supplementary file 1 — Supplementary material 1. [file 12863_2024_1222_MOESM1_ESM.xlsx]

## Sheet: Supplemental Table 1
Supplemental Table 1. The lengths of introns and exons for the splitting genes
Gene	Strand	Start	End	ExonI	IntronI	ExonII	IntronII	ExonIII
trnK-UUU	-	1400	4039	37	2568	35
rps16	-	4753	5876	40	863	221
trnG-UCC	+	9158	9936	23	708	48
atpF	-	11863	13258	145	841	410
rpoC1	-	21116	23926	453	741	1617
ycf3	-	42547	44522	124	728	230	735	159
trnL-UAA	+	47614	48204	35	506	50
trnV-UAC	-	52312	52975	39	590	35
clpP	-	71324	73444	71	852	294	654	250
petB	+	76377	77817	6	793	642
petD	+	78011	79274	8	742	514
rpl16	-	82781	84478	9	1290	399
rpl2	-	86421	87901	388	662	431
ndhB	-	97100	99336	775	704	758
trnI-GAU	+	104968	105983	37	944	35
trnA-UGC	+	106048	106921	38	801	35
ndhA	-	122269	124491	553	1131	539
trnA-UGC	-	136838	137711	38	801	35
trnI-GAU	-	137776	138791	37	944	35
ndhB	+	144423	146659	775	704	758
rpl2	+	155858	157338	388	662	431

## Sheet: Supplemental Table 2
Supplemental Table 2. The nucleotide variability (π) value in the eighteen chloroplast genomes.
Coding Region		π value	Non-coding Region	π value
LSC	accD	0.0211647	psbA-trnK-UUU-2	0.02841
	atpA	0.00871037	trnK-UUU-2-matK	0.0342
	atpB	0.00508059	matK-trnK-UUU-1	0.03054
	atpE	0.00463165	trnK-UUU-1-rps16-2	0.04226
	atpF	0.00626362	rps16-2-rps16-1	0.02148
	atpH	0.00515437	rps16-1-trnQ-UUG	0.05072
	atpI	0.00795031	trnQ-UUG-psbK	0.02846
	cemA	0.00836522	psbK-psbI	0.01988
	clpP	0.0118505	psbI-trnS-GCU	0.0612
	infA	0.0117033	trnR-UCU-atpA	0.05377
	matK	0.0283352	atpA-atpF-2	0.05483
	ndhC	0.00880462	atpF-2-atpF-1	0.01527
	ndhJ	0.011043	atpF-1-atpH	0.03049
	ndhK	0.0069478	atpH-atpI	0.01855
	petA	0.00744541	atpI-rps2	0.02221
	petB	0.00890624	rps2-rpoC2	0.02494
	petD	0.00927103	rpoC2-rpoC1-2	0.01254
	petG	0.00561862	rpoC1-2-rpoC1-1	0.0214
	petL	0.0122549	rpoC1-1-rpoB	0
	petN	0.010748	rpoB-trnC-GCA	0.02476
	psaA	0.00594995	trnC-GCA-petN	0.04203
	psaB	0.00496495	petN-psbM	0.01655
	psaI	0.00500501	psbM-trnD-GUC	0.04284
	psaJ	0.0139011	trnD-GUC-trnY-GUA	0.02858
	psbA	0.0105055	trnY-GUA-trnE-UUC	0.02222
	psbB	0.00553865	trnE-UUC-trnT-GGU	0.0334
	psbC	0.0069634	trnT-GGU-psbD	0.02035
	psbD	0.00402496	psbC-trnS-UGA	0.0765
	psbE	0.0064322	trnfM-CAU-rps14	0.01833
	psbF	0.00185185	rps14-psaB	0.0245
	psbH	0.00559383	psaB-psaA	0
	psbI	0.004004	psaA-ycf3-3	0.02049
	psbJ	0.00451671	ycf3-3-ycf3-2	0.01155
	psbK	0.0135287	ycf3-2-ycf3-1	0.01045
	psbL	0.000949668	rps4-trnT-UGU	0.02128
	psbM	0.00622471	trnT-UGU-trnL-UAA-1	0.02845
	psbN	0.0016835	trnL-UAA-1-trnL-UAA-2	0.01016
	psbT	0.00490196	trnL-UAA-2-trnF-GAA	0.0373
	psbZ	0.00622471	trnF-GAA-ndhJ	0.01929
	rbcL	0.0124703	ndhJ-ndhK	0.0172
	rpl14	0.00724445	ndhC-trnV-UAC-2	0.03091
	rpl16	0.0174776	trnV-UAC-2-trnV-UAC-1	0.0132
	rpl20	0.00884384	trnV-UAC-1-trnM-CAU	0.01961
	rpl22	0.0197348	trnM-CAU-atpE	0.00563
	rpl33	0.016769	atpB-rbcL	0.01318
	rpl36	0.0131292	rbcL-accD	0.0175
	rpoA	0.0170038	accD-psaI	0.02566
	rpoB	0.00806243	psaI-ycf4	0.02423
	rpoC1	0.00971568	petA-psbJ	0.03838
	rpoC2	0.0123612	psbJ-psbL	0.00912
	rps11	0.0167709	psbL-psbF	0
	rps14	0.0150348	psbF-psbE	0.10327
	rps16	0.014725	psbE-petL	0.02364
	rps18	0.00884275	petL-petG	0.02123
	rps2	0.0126084	petG-trnW-CCA	0.0362
	rps3	0.0163349	trnW-CCA-trnP-UGG	0.02376
	rps4	0.00985785	trnP-UGG-psaJ	0.01169
	rps8	0.0150376	psaJ-rpl33	0.02755
	trnC-GCA	0	rpl33-rps18	0.03902
	trnD-GUC	0.00282636	rps18-rpl20	0.02553
	trnE-UUC	0.00304414	rpl20-rps12-3	0.01948
	trnF-GAA	0	rps12-3-clpP-3	0.04058
	trnfM-CAU	0.0015015	clpP-3-clpP-2	0.01894
	trnG-GCC	0.00774258	clpP-2-clpP-1	0.02912
	trnG-UCC	0.0121513	clpP-1-psbB	0.01033
	trnK-UUU	0.00308642	psbB-psbT	0.01364
	trnL-UAA	0.00133869	psbT-psbN	0.04298
	trnM-CAU	0.00154321	psbN-psbH	0.01077
	trnP-UGG	0.0171348	psbH-petB-1	0.03309
	trnQ-UUG	0.0104394	petB-1-petB-2	0.01283
	trnR-UCU	0	rpoA-rps11	0.0738
	trnS-GCU	0.0104724	rps11-rpl36	0.01332
	trnS-GGA	0	rpl36-infA	0.02471
	trnS-UGA	0	infA-rps8	0.01409
	trnT-GGU	0.0574578	rps8-rpl14	0.02108
	trnT-UGU	0.00581968	rpl14-rpl16-2	0.02023
	trnV-UAC	0.0015015	rpl16-2-rpl16-1	0.00126
	trnW-CCA	0.00865571	rpl16-1-rps3	0.02123
	trnY-GUA	0.00396825	rps3-rpl22	0.01557
	ycf3	0.0076123
	ycf4	0.0115881
SSC	ccsA	0.0228488	ndhF-rpl32	0.10195
	ndhA	0.0144485	rpl32-trnL-UAG	0.04168
	ndhD	0.0176188	trnL-UAG-ccsA	0.05177
	ndhE	0.010936	ccsA-ndhD	0.03383
	ndhF	0.0272198	ndhD-psaC	0.01435
	ndhG	0.0202848	psaC-ndhE	0.03679
	ndhH	0.014493	ndhE-ndhG	0.03255
	ndhI	0.0140886	ndhG-ndhI	0.05945
	psaC	0.00767841	ndhI-ndhA-2	0.01812
	rpl32	0.0230636	ndhA-2-ndhA-1	0.02555
	rps15	0.0317599	ndhH-rps15	0.04319
	trnL-UAG	0.0125966	rps15-ycf1	0.05682
	ycf1	0.033453	ycf1-trnN-GUU	0.0086
IR	ndhB	0.000963551	rpl22-rps19	0.35004
	rpl2	0.00131866	rps19-trnH-GUG	0.00158
	rpl23	0.000394011	trnH-GUG-rpl2-2	0.00988
	rps12	0.00350709	rpl2-2-rpl2-1	0.00247
	rps19	0.00905696	rpl2-1-rpl23	0
	rps7	0.000712251	ndhB-2-ndhB-1	0.00131
	rrn16	0.000997438	ndhB-1-rps7	0
	rrn23	0.0015083	rps7-trnV-GAC	0.00536
	rrn4.5	0.0116687	trnI-GAU-1-trnI-GAU-2	0.00405
	rrn5	0	trnI-GAU-2-trnA-UGC-1	0
	trnA-UGC	0.00716268	trnA-UGC-1-trnA-UGC-2	0.00343
	trnH-GUG	0	trnR-ACG-trnN-GUU	0.00564
	trnI-CAU	0	trnN-GUU-ndhF	0.00857
	trnI-GAU	0
	trnL-CAA	0
	trnN-GUU	0.00154321
	trnR-ACG	0
	trnV-GAC	0.00154321
	ycf2	0.00389325

## Sheet: Supplemental Table 3
Supplemental Table 3. Sequences of 40 species chloroplast genome in this paper.
No.	Species	GenBank accesion number
1	Ginkgo biloba	NC_016986
2	Amborella trichopoda	NC_005086
3	Asparagus officinalis	KY364194
4	Dendrobium huoshanense	NC_028430
5	Elaeis guineensis	NC_017602
6	Zea mays	NC_001666
7	Setaria viridis	NC_028075
8	Oryza sativ	NC_001320
9	Oryza barthii	NC_027460
10	Brachypodium distachyon	NC_011032
11	Lolium perenne	NC_009950
12	Hordeum vulgare	NC_008590
13	Ipomoea nil	NC_031159
14	Nicotiana sylvestris	NC_007500
15	Solanum melongena	NC_030207
16	Vitis vinifera	NC_007957
17	Cucumis sativus	NC_007144
18	Fragaria vesc	NC_018766
19	Nelumbo lutea	NC_015605
20	Cicer arietinum	NC_011163
21	Arabidopsis thaliana	NC_000932
22	Nymphaea colorata	NC_057562
23	Liriodendron chinense	NC_030504
24	Calamus jenkinsianus	ON248648
25	Calamus henryanus	NC_079715
26	Calamus walkeri	ON248637
27	Calamus tetradactylus	ON248740
28	Plectocomia elongata	ON248678
29	Salacca ramosiana	NC_029954
30	Mauritia flexuosa	NC_029947
31	Eremospatha macrocarpa	NC_029964
32	Nypa fruticans	NC_029958
33	Chuniophoenix suoitienensis	ON248749
34	Wallichia oblongifolia	ON248717
35	Corypha lecomtei	NC_029965
36	Borassus flabellifer	ON248622
37	Cryosophila warscewiczii	ON248751
38	Sabal mauritiiformis	ON248692
39	Phoenix reclinata	ON248672
40	Trachycarpus martianus	ON248705
